# Supplementary material for: CEH-60/PBX regulates vitellogenesis and cuticle permeability through intestinal interaction with UNC-62/MEIS in Caenorhabditis elegans
Source: PLoS Biol. 2019 Nov 1;17(11):e3000499. doi: 10.1371/journal.pbio.3000499 (PMC6824563; doi:10.1371/journal.pbio.3000499)
Supplement: S1 Data — (XLSX) [file pbio.3000499.s010.xlsx]

## Sheet: S9 Fig
Cycle nr	wild type											ceh-60(lst466)
6	0.065871	0.065107	0.063218	0.065378	0.069084	0.071511	0.06317	0.066128	0.071607	0.076596	0.068844	0.065387	0.07424	0.069289	0.067124	0.069568	0.067761	0.075275	0.070541
7	0.071141	0.06744	0.06797	0.064538	0.071728	0.06302	0.060955	0.062572	0.073739	0.071371	0.066003	0.065484	0.074628	0.068801	0.065948	0.065699	0.071223	0.071555	0.070027
8	0.081762	0.069079	0.066456	0.062321	0.067851	0.063558	0.066208	0.062746	0.069254	0.062112	0.060716	0.064472	0.072961	0.06356	0.064743	0.06733	0.070183	0.067977	0.06749
9	0.075867	0.066324	0.064555	0.066997	0.066018	0.06758	0.063144	0.064503	0.072203	0.065281	0.060702	0.061023	0.072765	0.068042	0.064472	0.065151	0.070126	0.068971	0.073759
10	0.069004	0.068458	0.066249	0.064932	0.067504	0.065882	0.066092	0.063947	0.074146	0.062167	0.067762	0.066828	0.072989	0.067437	0.06958	0.066885	0.070627	0.069987	0.067041
11	0.063307	0.065813	0.060231	0.063921	0.06536	0.062227	0.061005	0.063825	0.07052	0.065169	0.061612	0.060687	0.070511	0.065223	0.069523	0.065761	0.06633	0.066755	0.066066
12	0.062917	0.06684	0.061337	0.058806	0.068327	0.066393	0.064261	0.068114	0.066221	0.067171	0.063517	0.066287	0.073182	0.068449	0.070279	0.067758	0.070262	0.072417	0.072677
13	0.078985	0.067573	0.065984	0.065351	0.069009	0.065958	0.064217	0.067937	0.071008	0.070533	0.062458	0.069099	0.073048	0.068788	0.065567	0.067262	0.070951	0.074064	0.069536
14	0.066621	0.062362	0.065943	0.060338	0.06531	0.067386	0.062512	0.066302	0.06985	0.059792	0.065319	0.066749	0.075454	0.069667	0.066984	0.06692	0.067316	0.072131	0.070512
15	0.071056	0.065255	0.067482	0.065389	0.060944	0.063411	0.064741	0.063947	0.067515	0.071759	0.059054	0.065853	0.075411	0.066216	0.065909	0.066072	0.067002	0.071485	0.065084
16	0.069731	0.072419	0.068339	0.065234	0.06676	0.071644	0.066093	0.067396	0.068693	0.062841	0.065612	0.06094	0.07191	0.0673	0.068872	0.066915	0.068279	0.064473	0.070619
17	0.062616	0.062247	0.058985	0.0586	0.069416	0.062406	0.062809	0.059344	0.067028	0.062871	0.063343	0.062639	0.075161	0.062829	0.073128	0.063754	0.064686	0.067686	0.067207
18	0.065115	0.068998	0.065943	0.064441	0.073158	0.069861	0.064255	0.064225	0.062043	0.069439	0.066668	0.068702	0.076988	0.069255	0.068462	0.068163	0.069569	0.072981	0.067216
19	0.069973	0.072196	0.059724	0.064114	0.069155	0.066924	0.062351	0.065428	0.066953	0.070234	0.062244	0.070049	0.074222	0.06733	0.069209	0.070171	0.07252	0.070805	0.072523
20	0.078734	0.065813	0.062866	0.063321	0.065231	0.065697	0.062938	0.062374	0.063973	0.069991	0.064097	0.058852	0.07678	0.065896	0.066667	0.064864	0.070771	0.067026	0.066865
21	0.145022	0.131599	0.141936	0.136385	0.129214	0.136818	0.130681	0.134804	0.145184	0.132041	0.140086	0.117877	0.133013	0.125519	0.118941	0.120867	0.126622	0.118871	0.131419
22	0.151713	0.154477	0.153627	0.14917	0.151865	0.169906	0.161884	0.161683	0.145478	0.14342	0.146223	0.13198	0.147932	0.12791	0.144089	0.136912	0.130503	0.137976	0.140284
23	0.162662	0.16282	0.172152	0.156013	0.164705	0.170235	0.179378	0.177482	0.167703	0.165934	0.162947	0.143137	0.163716	0.134558	0.149629	0.135608	0.150217	0.139964	0.152753
24	0.156577	0.155317	0.178338	0.191283	0.174004	0.182362	0.166333	0.16244	0.180119	0.160476	0.167326	0.142374	0.156191	0.146935	0.145793	0.154091	0.162774	0.147308	0.156553
25	0.149599	0.164631	0.170149	0.161876	0.156423	0.159594	0.17027	0.171835	0.154286	0.148715	0.148119	0.143963	0.153197	0.141995	0.14707	0.139547	0.146401	0.15193	0.147276
26	0.160882	0.163791	0.164489	0.157432	0.161647	0.158801	0.163556	0.16006	0.159651	0.155773	0.163516	0.147241	0.161452	0.152925	0.157603	0.14986	0.157457	0.148718	0.158022
27	0.149379	0.157279	0.169368	0.15178	0.15989	0.167626	0.16309	0.152056	0.154218	0.156113	0.147101	0.148701	0.166312	0.151538	0.157222	0.15813	0.162728	0.150901	0.164237
28	0.157925	0.153994	0.155193	0.15365	0.157296	0.147757	0.147393	0.135968	0.151073	0.149066	0.141916	0.150136	0.160982	0.146872	0.154857	0.158024	0.164411	0.148798	0.152649
29	0.155186	0.146313	0.153683	0.150059	0.147463	0.153554	0.146306	0.134195	0.144611	0.151312	0.129208	0.147889	0.15575	0.157236	0.157101	0.159432	0.160554	0.156632	0.15612
30	0.136105	0.136589	0.143678	0.148158	0.147187	0.136523	0.147162	0.147937	0.142497	0.136724	0.13686	0.149603	0.164791	0.157068	0.159946	0.150337	0.157138	0.163556	0.159108
31	0.151969	0.147477	0.154487	0.134774	0.147634	0.149501	0.145406	0.143481	0.146808	0.143938	0.141895	0.153113	0.171851	0.161894	0.164362	0.159748	0.169034	0.165935	0.159784
32	0.148599	0.143289	0.149406	0.145386	0.144762	0.148184	0.14496	0.14062	0.146575	0.13813	0.138125	0.156498	0.1719	0.161033	0.163441	0.155984	0.160208	0.156895	0.162932
33	0.147228	0.135411	0.145947	0.134405	0.146277	0.140245	0.141669	0.150702	0.145936	0.137365	0.139556	0.147628	0.163379	0.154525	0.161041	0.156271	0.166286	0.150448	0.160073
34	0.131128	0.148338	0.138863	0.134546	0.138288	0.138805	0.140486	0.135789	0.151118	0.138206	0.124281	0.159481	0.164215	0.158139	0.153224	0.157721	0.160529	0.154246	0.159316
35	0.147535	0.148743	0.146689	0.138428	0.146292	0.14955	0.143489	0.146685	0.140095	0.141302	0.136579	0.156643	0.168016	0.16503	0.16432	0.157596	0.165602	0.161254	0.162376
36	0.151371	0.143888	0.145085	0.137057	0.143999	0.14774	0.144883	0.139769	0.143233	0.14524	0.146242	0.150559	0.165548	0.166041	0.164236	0.157993	0.169498	0.160233	0.161749
37	0.139785	0.141186	0.143759	0.132083	0.140997	0.143906	0.138876	0.135009	0.152435	0.143074	0.13122	0.145755	0.164377	0.153718	0.155821	0.156484	0.15934	0.156008	0.158086
38	0.14867	0.149709	0.15095	0.128032	0.138989	0.148234	0.139873	0.146647	0.137706	0.145727	0.13714	0.145466	0.162929	0.154958	0.16239	0.164154	0.16111	0.153315	0.16299
39	0.148962	0.148828	0.153335	0.141948	0.14316	0.14744	0.13963	0.148279	0.141301	0.143841	0.145593	0.15674	0.169706	0.157024	0.163726	0.158402	0.158292	0.164717	0.162876
40	0.139348	0.150717	0.150837	0.145508	0.144203	0.151815	0.142461	0.142748	0.150762	0.150116	0.140917	0.143785	0.162234	0.158563	0.157276	0.157588	0.159198	0.159537	0.1617
41	0.14356	0.151081	0.150286	0.135231	0.141016	0.142395	0.138481	0.136469	0.141055	0.144053	0.139448	0.140909	0.162516	0.154939	0.151426	0.154483	0.159141	0.156051	0.156359
42	0.142546	0.137947	0.142375	0.132781	0.148009	0.142742	0.143828	0.143091	0.147186	0.139108	0.135208	0.152699	0.166193	0.156559	0.163015	0.154604	0.154886	0.161863	0.165232
43	0.147398	0.147345	0.145145	0.141456	0.146892	0.144257	0.153049	0.14245	0.148141	0.147727	0.139736	0.14917	0.167638	0.156868	0.159448	0.156972	0.164475	0.158601	0.166804
44	0.137948	0.151672	0.14614	0.139817	0.140052	0.138227	0.146396	0.138682	0.147958	0.136833	0.143225	0.153524	0.156308	0.163735	0.165164	0.155884	0.158342	0.158317	0.15954
45	0.148756	0.14864	0.146771	0.132885	0.138605	0.140418	0.136069	0.144276	0.145025	0.134759	0.137693	0.138135	0.158027	0.148657	0.150493	0.14959	0.155211	0.149518	0.155407
46	0.136542	0.138107	0.146903	0.134049	0.144685	0.14012	0.13977	0.139123	0.153206	0.140343	0.134127	0.150762	0.166699	0.154382	0.158615	0.15905	0.162333	0.159334	0.1609
47	0.140646	0.147776	0.136129	0.139147	0.139456	0.149581	0.138112	0.144375	0.156704	0.144188	0.135224	0.146776	0.16011	0.159047	0.155259	0.157791	0.158417	0.155001	0.154563
48	0.141932	0.139031	0.141963	0.141149	0.142609	0.145622	0.14259	0.141538	0.145592	0.137233	0.130761	0.146983	0.160212	0.147957	0.15938	0.151473	0.158274	0.157248	0.150209
49	0.143466	0.138156	0.135937	0.130464	0.127576	0.13175	0.130043	0.13513	0.139968	0.127238	0.126646	0.143193	0.157644	0.146506	0.155077	0.150725	0.151393	0.15009	0.144873
50	0.150417	0.145844	0.149857	0.140589	0.148704	0.14486	0.142241	0.132016	0.145289	0.138745	0.135971	0.151326	0.160855	0.156505	0.154868	0.159061	0.166006	0.162713	0.160533
51	0.142353	0.153728	0.148892	0.137831	0.143472	0.143093	0.131998	0.134401	0.14174	0.132343	0.136913	0.148906	0.157801	0.154314	0.149935	0.155403	0.161804	0.155861	0.151896
52	0.132793	0.142053	0.130068	0.13699	0.13589	0.134657	0.131713	0.130058	0.138384	0.135088	0.137598	0.135833	0.157824	0.142165	0.145907	0.147706	0.148552	0.148028	0.153164
53	0.129907	0.139156	0.140389	0.129034	0.130698	0.130914	0.137814	0.136231	0.135928	0.129434	0.132716	0.149109	0.158775	0.146842	0.151794	0.152551	0.156144	0.157198	0.151969
54	0.146078	0.151991	0.142503	0.140343	0.132426	0.134977	0.142282	0.143617	0.14885	0.136622	0.132191	0.149089	0.163808	0.156826	0.156499	0.152652	0.154666	0.154027	0.151983
55	0.145114	0.142109	0.141601	0.130987	0.133469	0.139918	0.139831	0.134695	0.139018	0.133189	0.130246	0.140989	0.157704	0.14515	0.15366	0.150867	0.149385	0.151579	0.159334
56	0.142456	0.136332	0.139498	0.125278	0.124984	0.133919	0.126211	0.129123	0.135284	0.135411	0.122118	0.141999	0.154929	0.145958	0.141472	0.148866	0.149127	0.144316	0.144627
57	0.131685	0.139209	0.13136	0.131532	0.13135	0.13173	0.129934	0.129564	0.132941	0.126925	0.124199	0.139041	0.154004	0.149382	0.15177	0.144555	0.148517	0.146083	0.147734
58	0.136617	0.141839	0.130204	0.125778	0.131703	0.136212	0.137307	0.133243	0.138888	0.13486	0.132527	0.137205	0.158466	0.143639	0.154826	0.152768	0.152122	0.153371	0.150313
59	0.134542	0.14312	0.131829	0.13028	0.141791	0.136545	0.13134	0.136032	0.139616	0.137458	0.134268	0.146547	0.15094	0.142767	0.147137	0.145426	0.144828	0.147925	0.148841
60	0.130516	0.13662	0.132743	0.124371	0.127229	0.129962	0.12532	0.1274	0.13826	0.129625	0.126148	0.13478	0.149462	0.141397	0.146744	0.14532	0.142485	0.148471	0.146869
61	0.132526	0.137064	0.128061	0.126229	0.131679	0.122776	0.12987	0.129059	0.13422	0.13022	0.126053	0.145688	0.153587	0.146614	0.148225	0.147477	0.150507	0.152471	0.152553
62	0.132586	0.139358	0.142789	0.120199	0.126861	0.130143	0.125323	0.124887	0.135251	0.129753	0.126709	0.135167	0.151961	0.144454	0.147135	0.14778	0.140711	0.147561	0.144868
63	0.135503	0.130153	0.131724	0.121082	0.12561	0.124548	0.131629	0.123782	0.139254	0.127418	0.123012	0.132061	0.146537	0.140451	0.1439	0.143585	0.145178	0.143595	0.146046
64	0.132327	0.132451	0.127636	0.116303	0.126178	0.116019	0.121941	0.126006	0.130039	0.12989	0.120791	0.131621	0.140438	0.134526	0.141989	0.140343	0.141173	0.141257	0.139966
65	0.136771	0.137969	0.129703	0.117994	0.128041	0.126619	0.128329	0.120026	0.136284	0.135401	0.123365	0.135611	0.154715	0.142456	0.150219	0.14973	0.140771	0.149483	0.146367
66	0.134619	0.132258	0.130424	0.114739	0.129086	0.129161	0.130926	0.120783	0.135174	0.128138	0.123435	0.137104	0.147178	0.137831	0.143764	0.143807	0.138096	0.146261	0.144928
67	0.13557	0.133955	0.130484	0.120974	0.127509	0.124069	0.121136	0.12421	0.140901	0.12741	0.124618	0.138311	0.14442	0.130986	0.148077	0.139082	0.143406	0.143373	0.138433
68	0.13473	0.127009	0.132	0.119445	0.11082	0.12023	0.127802	0.115746	0.129706	0.131796	0.118956	0.126879	0.141837	0.135336	0.141205	0.133716	0.135086	0.135917	0.141939
69	0.130445	0.133362	0.123572	0.116742	0.120423	0.124456	0.12357	0.117232	0.136308	0.123569	0.128302	0.133075	0.144815	0.145951	0.142946	0.139319	0.139083	0.146199	0.140194
70	0.133256	0.133657	0.129162	0.118036	0.124785	0.123891	0.128439	0.119853	0.126455	0.126856	0.127435	0.133073	0.144618	0.134084	0.141065	0.143011	0.143801	0.141949	0.142425
71	0.127198	0.133362	0.126385	0.118164	0.118979	0.117715	0.124604	0.120235	0.1309	0.130769	0.1284	0.136734	0.136825	0.133558	0.135392	0.136084	0.141055	0.14204	0.135447
72	0.121813	0.127654	0.1221	0.11203	0.122019	0.115229	0.125583	0.111377	0.126387	0.119297	0.123229	0.122445	0.134295	0.130172	0.132941	0.133593	0.134719	0.137221	0.135957
73	0.128107	0.138363	0.118229	0.116018	0.118933	0.124085	0.120614	0.11847	0.127654	0.126131	0.121775	0.132763	0.142861	0.135977	0.139211	0.139048	0.138347	0.146155	0.137696
74	0.13304	0.130373	0.128545	0.119024	0.128982	0.126029	0.118306	0.122017	0.131669	0.125842	0.125227	0.128795	0.141417	0.138096	0.137162	0.134024	0.139309	0.137085	0.140617
75	0.13696	0.139897	0.122171	0.118306	0.128131	0.122487	0.12874	0.11856	0.135709	0.128421	0.120617	0.126092	0.140256	0.131935	0.139028	0.137719	0.139227	0.139498	0.136492
76	0.122574	0.121076	0.119405	0.107764	0.118299	0.115793	0.117775	0.115982	0.1283	0.126834	0.115898	0.125064	0.135276	0.128322	0.127364	0.134065	0.132024	0.132622	0.130345
77	0.12272	0.127666	0.125985	0.115807	0.117355	0.114239	0.116094	0.116954	0.133177	0.127097	0.118544	0.126661	0.134459	0.1362	0.12941	0.136757	0.135906	0.137456	0.135669
78	0.13018	0.129285	0.128022	0.116272	0.123675	0.122532	0.118486	0.118233	0.129179	0.119369	0.119994	0.122187	0.135431	0.130357	0.134337	0.136882	0.135173	0.138205	0.13644
79	0.126531	0.132884	0.12432	0.115191	0.117402	0.116426	0.126816	0.120301	0.133876	0.123231	0.114497	0.131289	0.128545	0.131892	0.13108	0.134727	0.127665	0.135569	0.136332
80	0.125296	0.124916	0.117822	0.112045	0.115961	0.117794	0.115771	0.114145	0.133802	0.123835	0.116376	0.123246	0.129507	0.11909	0.126331	0.130693	0.128729	0.134297	0.125693
81	0.127744	0.122966	0.116021	0.111738	0.116865	0.110096	0.111626	0.108293	0.127992	0.118211	0.115213	0.122614	0.134219	0.125313	0.124509	0.126335	0.129223	0.130564	0.127168
82	0.127903	0.127333	0.117672	0.113778	0.118938	0.113403	0.117519	0.113154	0.128805	0.121397	0.118562	0.119932	0.135104	0.13171	0.127385	0.1347	0.131653	0.136921	0.142863
83	0.122051	0.129664	0.121365	0.115184	0.118016	0.118021	0.111126	0.110244	0.130807	0.114777	0.120013	0.130579	0.131175	0.128878	0.127772	0.130467	0.133398	0.135144	0.129832
84	0.120463	0.12915	0.117399	0.106454	0.113762	0.11097	0.113258	0.109094	0.132508	0.114837	0.111412	0.118727	0.131945	0.122541	0.121761	0.127057	0.126705	0.134345	0.130805
85	0.118674	0.116012	0.113356	0.101728	0.113361	0.104719	0.114127	0.113395	0.117217	0.11335	0.11179	0.116802	0.130981	0.123078	0.127678	0.120518	0.120353	0.126007	0.124533
86	0.126827	0.122783	0.12317	0.114009	0.118603	0.115628	0.118881	0.113628	0.133579	0.119935	0.111522	0.118602	0.135017	0.12437	0.132948	0.128809	0.130325	0.137591	0.135721
87	0.123266	0.126544	0.115534	0.11334	0.110559	0.108412	0.108106	0.112487	0.127146	0.122506	0.106838	0.119149	0.131593	0.120379	0.132417	0.128893	0.128962	0.133059	0.132165
88	0.122276	0.119576	0.117018	0.107446	0.110281	0.108704	0.115551	0.111318	0.124482	0.113667	0.105763	0.118542	0.129226	0.122002	0.121871	0.129486	0.124515	0.131596	0.124761
89	0.119994	0.118217	0.109639	0.099679	0.114098	0.104911	0.104136	0.109113	0.126933	0.109918	0.098872	0.116097	0.130726	0.118436	0.126325	0.124716	0.123235	0.130999	0.119112
90	0.122918	0.124852	0.115116	0.110987	0.11381	0.115225	0.115042	0.108451	0.125108	0.117729	0.112662	0.124504	0.131641	0.125486	0.125392	0.13252	0.126796	0.134565	0.128537
91	0.127694	0.117137	0.119668	0.106145	0.114039	0.109775	0.116432	0.107554	0.124096	0.119477	0.107894	0.115563	0.131773	0.123267	0.124699	0.127381	0.131153	0.128173	0.130627
92	0.126535	0.123899	0.112324	0.109537	0.111372	0.106962	0.105552	0.11093	0.117561	0.111625	0.106102	0.120665	0.125926	0.120072	0.121284	0.121723	0.12359	0.130301	0.127641
93	0.1177	0.117618	0.107656	0.105883	0.107573	0.106472	0.110012	0.103077	0.115975	0.116206	0.105615	0.117735	0.120012	0.118606	0.124638	0.119521	0.122705	0.125668	0.124831
94	0.11505	0.116582	0.109034	0.107981	0.106959	0.103894	0.111125	0.110739	0.121281	0.115784	0.113061	0.118755	0.128143	0.122885	0.124344	0.125643	0.122209	0.135315	0.128958
95	0.12432	0.12157	0.111857	0.110611	0.112045	0.109963	0.110738	0.111552	0.1315	0.115707	0.109908	0.117826	0.129341	0.120019	0.133941	0.126863	0.128853	0.134818	0.131211
96	0.126846	0.125557	0.116447	0.100219	0.110464	0.106786	0.111801	0.109819	0.118451	0.116539	0.112318	0.114691	0.124703	0.114856	0.123286	0.126656	0.125728	0.133474	0.123807
97	0.120963	0.114571	0.107998	0.107043	0.10661	0.105796	0.116369	0.103101	0.113506	0.109016	0.109717	0.117064	0.120567	0.12399	0.119812	0.122603	0.119735	0.126843	0.123006
98	0.116645	0.119743	0.106161	0.098868	0.107261	0.104	0.10802	0.098639	0.115988	0.106951	0.107091	0.120942	0.123838	0.11839	0.128439	0.123337	0.120785	0.124267	0.121483
99	0.121618	0.125667	0.115214	0.107273	0.106966	0.111953	0.111215	0.108172	0.117504	0.112687	0.10947	0.117294	0.12793	0.123908	0.122791	0.118261	0.128475	0.13032	0.122997
100	0.120131	0.113701	0.111731	0.106389	0.106912	0.103974	0.104781	0.105712	0.123788	0.116971	0.116567	0.115422	0.133703	0.116167	0.121392	0.122601	0.12359	0.131277	0.128295
101	0.122611	0.114445	0.110729	0.104638	0.110602	0.105134	0.110991	0.103573	0.118544	0.113095	0.105974	0.116302	0.124584	0.118701	0.120875	0.126523	0.115306	0.127969	0.127466
102	0.112892	0.114225	0.111471	0.099668	0.099637	0.106191	0.107108	0.104531	0.114971	0.111895	0.098609	0.113009	0.121618	0.109135	0.120529	0.120945	0.114563	0.120425	0.1215
103	0.122437	0.118273	0.109477	0.104447	0.107383	0.103907	0.112362	0.104501	0.121233	0.109012	0.114218	0.113196	0.126548	0.123984	0.121938	0.124369	0.123238	0.134145	0.126674
104	0.115373	0.113838	0.117528	0.100684	0.111631	0.10334	0.111212	0.09932	0.125672	0.110069	0.112078	0.114169	0.126188	0.123573	0.123583	0.122227	0.122341	0.128063	0.119196
105	0.115425	0.119817	0.110948	0.100366	0.105646	0.107568	0.108913	0.107161	0.118451	0.115696	0.105378	0.113723	0.125683	0.11685	0.126388	0.124504	0.123356	0.123188	0.126024
106	0.113728	0.112394	0.111689	0.100069	0.105671	0.099153	0.105228	0.10222	0.116866	0.104833	0.103052	0.112872	0.11912	0.110908	0.121726	0.117554	0.116105	0.125122	0.120501
107	0.114738	0.112513	0.105188	0.093871	0.104689	0.09929	0.102145	0.097902	0.113288	0.110595	0.105268	0.113581	0.122802	0.110983	0.112779	0.120162	0.115629	0.125334	0.118058
108	0.125964	0.119306	0.108003	0.098761	0.111272	0.106958	0.108201	0.102255	0.118347	0.108716	0.110704	0.125861	0.125398	0.119076	0.123041	0.12566	0.125122	0.133827	0.120016
109	0.117804	0.117148	0.106638	0.099518	0.102641	0.10201	0.105977	0.103767	0.118828	0.116774	0.107121	0.11474	0.123978	0.120165	0.121853	0.126712	0.122008	0.128129	0.124146
110	0.119034	0.12007	0.114036	0.096686	0.10889	0.103735	0.109526	0.101668	0.113847	0.111079	0.112348	0.116825	0.124507	0.115698	0.122542	0.120329	0.114963	0.130717	0.122241
111	0.117365	0.116516	0.101659	0.095465	0.10254	0.103926	0.10267	0.098502	0.117476	0.106696	0.100036	0.114563	0.118142	0.115917	0.120608	0.117835	0.11718	0.121252	0.115037
112	0.11211	0.109295	0.105133	0.098876	0.103588	0.098407	0.096622	0.096316	0.114023	0.105767	0.10065	0.115611	0.123209	0.117604	0.124374	0.123294	0.121994	0.121236	0.123453
113	0.116633	0.118913	0.105823	0.102079	0.107537	0.10291	0.108064	0.1019	0.121029	0.108025	0.106591	0.112327	0.127291	0.121507	0.122716	0.124293	0.118388	0.123656	0.126765
114	0.121063	0.115703	0.103487	0.099596	0.104837	0.099405	0.105142	0.101298	0.114136	0.111557	0.109386	0.112572	0.121668	0.116537	0.121584	0.122535	0.119578	0.122915	0.122269
115	0.116732	0.116172	0.104837	0.100033	0.105809	0.101657	0.103791	0.103417	0.118087	0.10786	0.101844	0.114187	0.12277	0.118166	0.117108	0.118312	0.117097	0.127841	0.119361
116	0.114258	0.112444	0.105951	0.096221	0.100313	0.100733	0.097645	0.09909	0.109119	0.106309	0.09936	0.107875	0.118989	0.113553	0.119313	0.115619	0.114574	0.12635	0.123813
117	0.109214	0.115769	0.108884	0.097251	0.098851	0.100532	0.097464	0.099966	0.113183	0.110977	0.102961	0.115486	0.122734	0.119485	0.123343	0.121557	0.116739	0.12755	0.121425
118	0.124092	0.123999	0.105845	0.107479	0.10773	0.103429	0.104058	0.104163	0.119489	0.112341	0.106475	0.122012	0.12145	0.120346	0.117005	0.117035	0.125271	0.128461	0.126983
119	0.119871	0.117979	0.108007	0.099131	0.104466	0.105072	0.105767	0.102259	0.115564	0.109898	0.10164	0.119548	0.124204	0.118253	0.119277	0.124361	0.119736	0.127011	0.123951
120	0.116669	0.117512	0.107881	0.102193	0.098646	0.103407	0.104289	0.098841	0.122351	0.112222	0.106488	0.108462	0.12218	0.117144	0.114644	0.117585	0.119196	0.128942	0.119772
121	0.114529	0.109546	0.104069	0.096813	0.101096	0.094935	0.102822	0.102183	0.111841	0.110161	0.097611	0.110962	0.118011	0.11185	0.116092	0.11547	0.115722	0.121579	0.112734
122	0.119125	0.117763	0.105714	0.097771	0.10381	0.102433	0.102987	0.0955	0.113067	0.112347	0.103479	0.118598	0.127131	0.114919	0.123431	0.119218	0.124605	0.130838	0.127054
123	0.121271	0.115038	0.111592	0.098936	0.106588	0.103012	0.100374	0.101064	0.110466	0.114378	0.108038	0.120999	0.127686	0.121242	0.118062	0.120911	0.126471	0.128579	0.122368
124	0.117145	0.11618	0.106066	0.100463	0.099933	0.101548	0.102653	0.095458	0.113584	0.108797	0.106073	0.116938	0.118674	0.115003	0.118944	0.119993	0.128701	0.132359	0.118833
125	0.117092	0.115676	0.106754	0.095344	0.105102	0.100672	0.102546	0.101541	0.119184	0.111402	0.098857	0.113335	0.119936	0.114359	0.11693	0.11731	0.120016	0.121505	0.117135
126	0.119778	0.11924	0.10164	0.092786	0.098592	0.097018	0.101571	0.096419	0.111175	0.102074	0.096052	0.109601	0.118197	0.113911	0.115801	0.114894	0.112369	0.124753	0.117609
127	0.121859	0.11496	0.108616	0.102801	0.10629	0.102284	0.096167	0.101192	0.11793	0.106531	0.098261	0.117051	0.122894	0.117428	0.124129	0.114581	0.118341	0.126712	0.124098
128	0.116196	0.118202	0.108556	0.100363	0.105952	0.09831	0.096839	0.101126	0.118172	0.111172	0.104434	0.114276	0.121174	0.117513	0.120803	0.118499	0.119114	0.133116	0.12562
129	0.116242	0.115372	0.110566	0.100842	0.104495	0.10382	0.095963	0.099292	0.114657	0.110252	0.099471	0.117647	0.12324	0.118269	0.118213	0.121815	0.12145	0.118466	0.119359
130	0.117031	0.114024	0.103535	0.095941	0.100639	0.100176	0.097555	0.099141	0.115546	0.108409	0.103546	0.11589	0.122339	0.116683	0.11868	0.115845	0.117066	0.121309	0.119089
131	0.116495	0.107797	0.105156	0.098663	0.101882	0.096519	0.097935	0.100205	0.10915	0.104393	0.09657	0.108059	0.122044	0.113618	0.11233	0.109213	0.111068	0.12069	0.117203
132	0.111539	0.115664	0.107395	0.101989	0.106311	0.099281	0.096897	0.098337	0.116197	0.111217	0.101754	0.110773	0.122068	0.11977	0.115484	0.117387	0.120487	0.121365	0.126182
133	0.117446	0.121246	0.106866	0.102775	0.102573	0.102736	0.10192	0.099813	0.120543	0.110766	0.099802	0.118141	0.123495	0.112796	0.114453	0.122939	0.118918	0.12714	0.126313
134	0.124438	0.121683	0.107043	0.102736	0.101763	0.099815	0.103167	0.099538	0.122638	0.108652	0.108064	0.117403	0.120892	0.123881	0.112658	0.116623	0.112992	0.124438	0.122432
135	0.118797	0.11802	0.105521	0.100375	0.100118	0.099908	0.101049	0.097258	0.116699	0.10516	0.1066	0.114766	0.123136	0.113109	0.112725	0.116678	0.116553	0.126078	0.121952
136	0.120177	0.112907	0.107032	0.097866	0.097375	0.09749	0.096647	0.096301	0.116654	0.105947	0.101967	0.108787	0.11568	0.109083	0.112442	0.116042	0.115752	0.120558	0.114369
137	0.110289	0.116034	0.104486	0.097101	0.098876	0.101265	0.098534	0.096963	0.113804	0.112976	0.104108	0.116265	0.122725	0.11296	0.111994	0.117848	0.11606	0.12216	0.114743
138	0.121487	0.12014	0.108486	0.099576	0.108566	0.102722	0.099774	0.103325	0.118298	0.107935	0.09656	0.115167	0.123869	0.114918	0.118826	0.114423	0.115599	0.129475	0.124075
139	0.11594	0.117974	0.108477	0.10202	0.101575	0.101824	0.096302	0.09738	0.115858	0.113021	0.102113	0.117306	0.115427	0.114627	0.116255	0.120195	0.120328	0.121472	0.118435
140	0.121313	0.117674	0.106572	0.096668	0.104557	0.099409	0.098868	0.098058	0.117114	0.110195	0.101131	0.112501	0.121261	0.115048	0.114097	0.11622	0.11631	0.126	0.122948

## Sheet: S8 Fig
Developmental progress (h)	lin-42	ceh-60
6	0.315	2.974
8	0.747	1.642
10	3.34	4.76
12	13.603	3.936
14	4.913	1.086
16	1.29	1.384
18	0.77	5.014
20	8.029	8.188
22	13.162	2.982
24	2.85	0.958
25	0.989	2.044
26	0.648	5.212
27	2.246	9.454
28	2.317	10.312
29	6.743	6.082
30	6.79	3.942
31	6.589	7.808
32	3.617	7.808
33	1.425	21.48
34	1.781	51.954
35	1.415	57.768
36	1.883	69.54
37	2.265	18.706
38	3.558	14.66
39	4.963	10.27
40	5.999	18.478
41	4.041	25.304
42	2.864	5.128
43	1.222	41.89
44	1.189	37.158
45	0.779	29.466
46	0.229	32.456
47	0.211	29.204
48	0.101	24.416
49	0.038	20.932
50	0.032	0.75
51	0.036	11.156
52	0.039	7.7
53	0.04	8.172
54	0.022	8.194
55	0.032	5.636
56	0.038	4.958
57	0.024	4.336
58	0.038	0.806

## Sheet: S7 Fig
	wild type		ceh-60(lst466), elt-2p::ceh-60		ceh-60(lst466)		ceh-60(lst466), ceh-60p::ceh-60(PBC)
0	1	1	1	1	1	1	1	1
30	1	1	1	1	1	1	1	1
60	1	1	1	1	0.9	1	1	1
90	1	1	1	1	0.8	1	1	0.8
120	1	1	1	1	0.8	1	0.9	0.6
150	0.888889	1	0.8	1	0.8	0.8	0.6	0.5
180	0.888889	1	0.7	1	0.3	0.5	0.3	0.5
210	0.888889	1	0.7	0.9	0.2	0.4	0.2	0.4
240	0.666667	1	0.7	0.9	0.1	0.2	0	0.3
270	0.777778	1	0.6	0.9	0	0.2	0	0.2
300	0.555556	1	0.5	0.8	0	0	0	0.1
330	0.444444	1	0.4	0.8	0	0	0	0
360	0.555556	0.666667	0.3	0.7	0	0	0	0
390	0.3	0.5	0.3	0.5	0	0	0	0

## Sheet: S6 Fig
time (h)	wild type				ceh-60(lst466)								MGH167 (unc-62 RNAi)
0	1	1	1	1	1	1	1	1	1	1	1	1	1	1	1	1
1	1	1	1	1	0.666667	0.666667	0.733333	0.714286	0.764706	0.764706	0.846154	0.764706	1	1	1	1
2	1	1	1	1	0.111111	0.111111	0.466667	0.428571	0.352941	0.352941	0.692308	0.647059	0.714286	0.888889	0.916667	0.714286
3	1	0.952381	0.954545	1	0	0	0.266667	0.428571	0.352941	0.352941	0.461538	0.588235	0.285714	0.888889	0.583333	0.333333
4	0.863636	0.904762	0.681818	0.958333	0	0	0.133333	0.285714	0.235294	0.235294	0.230769	0.411765	0.142857	0.555556	0.583333	0.238095
5	0.818182	0.857143	0.590909	0.916667	0	0	0.133333	0.071429	0.058824	0.058824	0.153846	0.352941	0.142857	0.111111	0.041667	0.238095
6	0.681818	0.761905	0.590909	0.916667	0	0	0.133333	0.071429	0.058824	0.058824	0.076923	0.117647	0.071429	0	0	0.095238
7	0.318182	0.571429	0.136364	0.625	0	0	0	0.071429	0	0	0	0	0	0.055556	0	0
8	0.045455	0.428571	0.136364	0.333333	0	0	0	0	0	0	0	0	0	0.055556	0	0
9	0	0	0	0	0	0	0	0	0	0	0	0	0	0	0	0

## Sheet: S5 Fig
A. DiI
wild type	ceh-60 (lst466)	ceh-60 (ok1485)
87.0043	111.658	92.4497
87.3312	102.21	100.057
87.2985	100.361	94.1309
102.729	94.0048	98.1239
104.662	92.7486	82.9507
105.956	84.0248	120.186
100.057	68.2912	101.874
89.4608	106.427
132.944	97.3346
102.644	102.224
99.9125
B. WGA
wild type	ceh-60 (lst466)	ceh-60 (ok1485)
0.641057	33.3044	9.65794
0.965043	19.014	11.6698
1.02307	25.349	20.1833
0.595926	30.6612	23.492
0.828362	15.9618	20.5776
0.577567	28.879	24.0457
0.691281	13.9349	13.9913
1.36309	37.8534	24.487
0.983308	14.1179	25.5507
0.719703	29.9411	22.5401
2.28921	33.7195	11.0076
1.36411	28.8597	12.8565
0.436095	20.8156
0.633198	32.5405
0.714495	20.6587
1.75461	27.401
0.885789	15.9532
0.716984	9.61158
0.967523	4.37875
1.55984	9.64493
1.59819	23.621
1.26375	28.9612
0.623012	33.9765
0.80476

## Sheet: S4 Fig
wild type E.V.	col-106 RNAi	col-120 RNAi
2.20719	0.539328	0.715956
1.01002	1.01909	0.480008
1.40153	0.405192	0.547318
0.340545	0.356162	1.08132
1.43905	0.675401	0.510758
0.196967	0.766923	0.708329
0.836412	0.57262	2.01882
1.81955	0.370448	0.407613
1.18543	0.53727	0.622618
1.74183	0.51669	1.3433
1.4163	0.787746	0.671406
1.17369	0.343209	0.813048
0.774671	0.728789	0.419719
0.851303	0.218395	0.680122
0.09697	1.07176	0.509305
0.79501	0.991976	0.493325
0.665837	0.575646	0.523711
0.475166	0.451074	0.584847
0.500588	0.845371	0.615355
1.03277	1.01377	0.552282
0.673948	0.935077	0.436063
0.923334	0.577462	0.567293
1.16086	0.30229	0.40955
0.677822	0.45858	1.02612
0.904328	1.14899	0.75288
0.727336	0.398171	0.796583
1.39717	0.291637	0.650704
1.81205	0.216458	0.662932
0.992339	0.697313	0.508457
0.908081	0.459912	0.819948
1.24972	0.383885	1.78783
1.62622	1.62888	5.48492
1.09512	9.68394	1.10117
0.898759	1.56205	0.795131
0.725036	0.755664	0.590779
0.267909	0.956989	0.333524
	0.768618	0.894401
	0.633514	0.598769
	0.329771	0.837623
	0.275535	0.445384
	0.290668	1.03967
	0.461607	5.25866
	0.557245	0.420325
	0.703366	0.480371
	0.783509	4.01536
	0.60797	2.7378
	0.410882	3.63135
	0.637993	0.901301
	0.275414	1.08725
	0.621044
	0.873215
	0.688718
	0.364879
	0.88859
	0.343451
	8.97621
	0.699613
	0.484124
	0.657484
	0.431826
	0.830723
	0.428194
	0.409792
	0.385338
	0.334856
	0.784598

## Sheet: S3 Fig
SCMp::gfp	ceh-60(lst466), SCMp::gfp	SCMp::gfp, unc-62 (RNAi)
16	16	16
16	16	16
16	16	22
16	16	24
16	16	26
16	16	16
16	16
16	16
16	16
16	16
15	16
15	16
	16
	16
	16
	15
	15

## Sheet: S1 Fig
time (days adulthood)	wild type																							ceh-60(lst466)
1	82.9246	90.5991	83.5713	82.0676	108.905	79.0716	99.5178	111.79	87.545	106.303	123.367	114.457	109.776	107.497	133.775	72.692	128.18	58.245	119.716					92.3471	92.2678	79.5558	92.3202	71.7713	104.243	106.579	95.1243	93.0136	103.596	97.1644	97.4349	104.575	122.086	112.27	91.1096	85.7342	81.5525	87.2367	87.9343	92.0819	78.615	93.1617
2	92.5469	91.3841	109.256	117.165	122.008	95.77	115.733	118.388	115.2	80.5837	102.194	118.505	58.1888	67.2936	81.1252	98.4585	82.2074	67.4898	69.846	134.278	90.0534	93.5477	121.805	115.509	121.395	117.675	85.3852	135.054	93.5064	78.7945	134.139	115.446	129.096	78.7773	92.7766
3	98.1833	109.23	84.483	92.1099	121.4	110.855	119.84	74.7147	102.327	59.7077	88.4093	105.027	99.9553	103.34	94.1628	65.1405	109.215	110.422	95.5991	81.8719	93.0408	63.2327	68.0513	141.263	135.693	100.031	147.97	135.988	104.85	129.315	102.739	147.347	96.4364	156.097	136.997	145.478	158.096	91.1597	134.928	87.8944	92.7713
4	75.9453	89.8736	118.818	137.162	87.0915	118.268	63.1443	112.037	115.01															186.562	154.212	150.973	196.265	196.233

## Sheet: Fig 7
A. Amplex Red
rps-0p::roGFP2-Orp1	ceh-60(lst466), rps-0p::roGFP2-Orp1
1.96271	9.22471
0.586382	6.13373
0.450911	5.85804
0.833051	12.1676
0.956479	11.94
1.21047	17.416
B. RoGFP
rps-0p::roGFP2-Orp1	ceh-60(lst466), rps-0p::roGFP2-Orp1
0.0703512	0.0654964
0.066523	0.0744188
0.0637616	0.0676628
0.063181	0.0685958
0.0664929	0.0674259
0.065582	0.0697839
0.063796	0.0719802
0.0642491	0.0698389
0.0685511	0.0613753
0.0561557	0.0640155
0.0665754	0.0647344
0.0639187	0.0668688

## Sheet: Fig 6
A. Mating Assays
wild type	ceh-60(lst466)	ceh-60(ok1485)	ceh-60(PBC)	intestinal ceh-60	vrp-1(lst539)
24	14	10	9	23	24
25	12	17	11	31	26
22	8	11	6	23	29
19	9	5	6	17
25	6	10	9	20
24	20	5	10	15
22	7
19	11
20	13
38	4
22
27
22
24
25
B. Hydrogen peroxide stress assay
time (h)	wild type						ceh-60(lst466)						vrp-1(lst539)						vit-1 RNAi			ceh-60(lst466), ceh-60p::ceh-60
0	1	1	1	1	0.958333	1	0.913043	0.782609	0.782609	0.772727	0.8	0.652174	1	1	1	1	0.952381	1	1	1	1	1	1	1
1	0.904762	1	1	0.958333	0.958333	1	0.565217	0.478261	0.478261	0.454545	0.4	0.26087	1	1	1	1	0.952381	1	1	1	1	1	1	1
2	0.857143	0.826087	0.956522	0.916667	0.583333	0.947368	0.086957	0.217391	0.086957	0.045455	0.12	0	0.952381	0.916667	0.96	0.954545	0.52381	0.8	0.976744	0.904762	0.581395	0.722222	0.764706	0.857143
3	0.52381	0.652174	0.347826	0.791667	0.458333	0.578947	0	0	0	0	0.04	0	0.619048	0.708333	0.36	0.681818	0.333333	0.5	0.674419	0.52381	0.209302	0.555556	0.588235	0.714286
4	0.333333	0.26087	0.217391	0.5	0.125	0.421053	0	0	0	0	0	0	0.380952	0.291667	0.32	0.545455	0.142857	0.3	0.255814	0.404762	0.069767	0.388889	0.352941	0.571429
5	0.047619	0.173913	0.086957	0.208333	0.083333	0.210526	0	0	0	0	0	0	0.142857	0.083333	0.16	0.318182	0.047619	0.2	0.069767	0.261905	0.023256	0.111111	0.117647	0.428571
6	0	0.086957	0	0.125	0.041667	0	0	0	0	0	0	0	0.047619	0.041667	0.08	0.136364	0.047619	0.15	0.023256	0.071429	0	0.111111	0	0.428571
7	0	0	0	0	0	0	0	0	0	0	0	0	0	0	0	0	0	0	0.023256	0	0	0.055556	0	0
8	0	0	0	0	0	0	0	0	0	0	0	0	0	0	0	0	0	0	0	0	0	0.055556	0	0
C. Hydrogen peroxide stress assay
time (h)	wild type				ceh-60(lst466)								ceh-60(lst466); elt-2p::ceh-60				ceh-60(∆PBC)				ceh-60(lst466); odr-1p::ceh-60
0	1	1	1	1	1	1	1	1	1	1	1	1	1	1	1	1	1	1	1	1	1	1	1
1	1	1	1	1	0.666667	0.75	0.538462	0.722222	0.444444	0.5625	0.941176	1	0.928571	1	1	1	0.9	1	0.875	0.833333	0.36	0.321429	0.347826
2	1	1	1	1	0.166667	0.25	0.307692	0.555556	0	0.125	0.470588	0.461538	0.928571	1	0.923077	1	0.3	0.636364	0.375	0.5	0.12	0.285714	0.173913
3	0.9375	0.846154	0.923077	0.928571	0	0	0.307692	0.166667	0	0.0625	0.058824	0	0.714286	0.933333	0.846154	0.733333	0.2	0	0.25	0.166667	0.04	0.107143	0.130435
4	0.9375	0.692308	0.923077	0.928571	0	0	0.076923	0.166667	0	0	0.058824	0	0.428571	0.6	0.615385	0.733333	0	0	0.125	0	0	0.071429	0
5	0.5625	0.692308	0.615385	0.642857	0	0	0.076923	0.166667	0	0	0.058824	0	0.357143	0.6	0.461538	0.733333	0	0	0	0	0	0.071429	0
6	0.3125	0.692308	0.461538	0.571429	0	0	0.076923	0.166667	0	0	0	0	0.285714	0.6	0.384615	0.533333	0	0	0	0	0	0.035714	0
7	0	0.692308	0.307692	0.071429	0	0	0.076923	0.166667	0	0	0	0	0.142857	0.533333	0.076923	0.333333	0	0	0	0	0	0	0
8	0	0.307692	0	0	0	0	0.076923	0.111111	0	0	0	0	0.071429	0.266667	0	0.266667	0	0	0	0	0	0	0

[truncated: 3 more sheets: Fig4, Fig3, Fig2]
